# Supplementary material for: A Temporal Validation Study of Diagnostic Prediction Models for the Screening of Elevated Low-Density and Non-High-Density Lipoprotein Cholesterol
Source: J Clin Med. 2025 Oct 27;14(21):7617. doi: 10.3390/jcm14217617 (PMC12609855; doi:10.3390/jcm14217617)
Supplement: Supplementary file 1 [file jcm-14-07617-s001.zip]

Archive with 1 entries (1 files):
- jcm-3932034-supplementary.pdf
